# Supplementary material for: The novel functions of chemokines in lung cancer progression
Source: Front Immunol. 2025 Jun 18;16:1607225. doi: 10.3389/fimmu.2025.1607225 (PMC12213639; doi:10.3389/fimmu.2025.1607225)
Supplement: Supplementary file 1 [file Table1.xlsx]

## Sheet: Sheet1
Table S1 Pathogenic Roles and Clinical Applications of CXCL12/CXCR4 Axis in Lung Cancer.
Aspect	SCLC-Specific Findings	NSCLC-Specific Findings	Cross-Cutting Mechanisms
Expression Profile	100% positivity in SCLC (vs. 63.6–90.5% in NSCLC)	Higher in adenocarcinoma (EGFR-driven)	HIF-1α-mediated upregulation under hypoxia
	Co-expressed with SST2
Functional Role	Mediates adhesion/migration via p-AKT	Promotes VEGF-driven angiogenesis and EMT	NF-κB activation; TME remodeling
	LncRNA NORAD/miR-204 regulate CXCR4
Clinical Impact	Predicts chemoresistance (ORR: 40% vs. 15% in CXCR4-low)	Correlates with CD8+ T-cell exclusion and myeloid suppressor cell influx	Independent predictor of metastasis (OR: 2.3, 95% CI: 1.5–3.6)
	Shorter median OS (8.2 vs. 14.1 months)
Targeted Therapy	CXCR4 inhibitors plus chemotherapy improve PFS (HR: 0.55)	Preclinical success with AMD3100 plus osimertinib	Reduces MDSCs and enhances CD8+ T cells infiltration
	Synergy with PD-1 inhibitors (COMBAT trial)
